# Supplementary material for: The calmodulin redox sensor controls myogenesis
Source: PLoS One. 2020 Sep 17;15(9):e0239047. doi: 10.1371/journal.pone.0239047 (PMC7498019; doi:10.1371/journal.pone.0239047)
Supplement: S1 Dataset — Percentage of nuclei expressing myogenin and percentage of nuclei in myotubes for wild type (WT) and CALM1 M109Q (2A4, 3C2, and 3C3) C2C12 cells treated with hydrogen peroxide treatment and various metabolic inhibitors. (XLSX) [file pone.0239047.s002.xlsx]

## Sheet: Myogenesis, Peroxide
Percentage of nuclei expressing myogenin and percentage of nuclei in myotubes for wild type (WT) C2C12 cells at day 4 of differentiation in the presence of varying concentrations of hydrogen peroxide. Five different images were analyzed for each condition. Cell Profiler was used to identify nuclei and myotubes and to calculate the percentage of nuclei expressing myogenin and percentage of nuclei …
Summary
uM H2O2	% Nuclei expressing myogenin	STD DEV	% Nuclei in myotubes	STD DEV
0 uM	22.7792	7.31782	29.2589	5.31934
10 uM	22.6723	4.42614	28.1478	7.27172
25 uM	21.097	4.05429	25.8986	6.50704
100 uM	14.0207	5.30068	11.8764	3.87962
Data
uM H2O2	Nuclei expressing myogenin	Total Nuclei	% Nuclei expressing myogenin	Average	STD DEV
0 uM	52	287	18.1185	22.7792	7.31782
	75	271	27.6753
	40	248	16.129
	37	256	14.4531
	82	303	27.0627
	50	266	18.797
	35	257	13.6187
	76	271	28.0443
	96	282	34.0426
	80	268	29.8507
10 uM	63	261	24.1379	22.6723	4.42614
	70	279	25.0896
	72	291	24.7423
	65	271	23.9852
	32	275	11.6364
	74	272	27.2059
	65	275	23.6364
	58	286	20.2797
	55	269	20.4461
	68	266	25.5639
25 uM	65	250	26	21.097	4.05429
	57	290	19.6552
	46	271	16.9742
	73	313	23.3227
	63	279	22.5806
	58	269	21.5613
	43	282	15.2482
	47	270	17.4074
	56	278	20.1439
	73	260	28.0769
100 uM	25	258	9.68992	14.0207	5.30068
	24	292	8.21918
	28	245	11.4286
	12	237	5.06329
	45	267	16.8539
	39	238	16.3866
	43	262	16.4122
	52	251	20.7171
	35	243	14.4033
	57	271	21.0332
uM H2O2	Nuclei in myotubes	Total Nuclei	% Nuclei in myotubes	Average	STD DEV
0 uM	71	304	23.3553	29.2589	5.31934
	97	257	37.7432
	101	300	33.6667
	73	285	25.614
	67	284	23.5915
	65	312	20.8333
	82	240	34.1667
	87	276	31.5217
	86	299	28.7625
	89	295	30.1695
	95	293	32.4232
10 uM	111	261	42.5287	28.1479	7.27172
	80	288	27.7778
	44	252	17.4603
	80	293	27.3038
	96	294	32.6531
	79	220	35.9091
	48	197	24.3655
	73	270	27.037
	65	256	25.3906
	36	171	21.0526
25 uM	104	302	34.4371	25.8986	6.50704
	89	317	28.0757
	80	326	24.5399
	43	248	17.3387
	69	241	28.6307
	51	256	19.9219
	30	168	17.8571
	41	187	21.9251
	78	234	33.3333
	81	246	32.9268
100 uM	43	241	17.8423	11.8764	3.87962
	33	225	14.6667
	13	223	5.8296
	25	211	11.8483
	20	215	9.30233
	30	274	10.9489
	34	271	12.5461
	37	243	15.2263
	16	253	6.32411
	36	253	14.2292

## Sheet: Myogenesis, Mutated Cell Lines
Percentage of nuclei expressing myogenin for wild type (WT) and CALM1 M109Q (2A4, 3C2, and 3C3) C2C12 cells at day 4 of differentiation. Five different images were analyzed for each condition. Cell Profiler was used to identify nuclei and myotubes and to calculate the percentage of nuclei expressing myogenin and percentage of nuclei in myotubes.
Cell line	% Nuclei expressing myogenin	STD DEV
WT	22.7792	7.31782
2A4	0	5	we have estimated a standard deviation based on our detection in WT cells
3C2	0	5	we have estimated a standard deviation based on our detection in WT cells
3C3	0	5	we have estimated a standard deviation based on our detection in WT cells

## Sheet: Nuclei in Myotubes, AMPK Inhib.
Percentage of nuclei in myotubes for wild type (WT) and CALM1 M109Q (2A4) cells at day 4 of differentiation in the presence of AMPK pathway inhibitors. Five different images were analyzed for each condition. Cell Profiler was used to identify nuclei and myotubes and to calculate the number of nuclei within myotubes.
Note: No clear myotubes were observed for 2A4 cells for any condition tested, so they are not represented here.
Drug/Treatmeant	Nuclei in Myotubes	Total Nuclei	% Nuclei in Myotubes	Average	STD DEV
STO-609 in WT cells
0 uM	43	258	16.6667	14.9688	3.04837
	48	253	18.9723
	37	242	15.2893
	34	287	11.8467
	35	290	12.069
5 uM	25	172	14.5349	20.65	5.21046
	34	199	17.0854
	38	226	16.8142
	46	194	23.7113
	57	210	27.1429
	60	232	25.8621
	37	227	16.2996
	56	208	26.9231
	33	224	14.7321
	51	218	23.3945
25 uM	0	104	0	0.34188	0.764468
	0	80	0
	0	108	0
	2	117	1.7094
	0	66	0
50 uM	0	57	0	0.377358	0.843799
	0	83	0
	0	50	0
	1	53	1.88679
	0	89	0
Dorsomorphin in WT cells
0 uM	42	244	17.2131	17.8404	3.77269
	47	278	16.9065
	36	252	14.2857
	40	242	16.5289
	58	239	24.2678
.5 uM	13	106	12.2642	16.4469	5.34334
	32	253	12.6482
	44	250	17.6
	55	218	25.2294
	30	207	14.4928
5 uM	41	150	27.3333	28.2222	3.54594
	34	127	26.7717
	46	145	31.7241
	55	173	31.7919
	35	149	23.4899
EX-527 in WT cells
0 uM	34	269	12.6394	15.8189	4.57531
	33	301	10.9635
	64	280	22.8571
	37	228	16.2281
	42	256	16.4062
1 uM	41	196	20.9184	15.7256	4.0396
	51	234	21.7949
	26	310	8.3871
	44	304	14.4737
	45	331	13.5952
	52	277	18.7726
	33	225	14.6667
	48	283	16.9611
	42	275	15.2727
	36	290	12.4138
10 uM	19	273	6.95971	14.9269	4.77579
	47	231	20.3463
	34	264	12.8788
	46	254	18.1102
	37	257	14.3969
	55	257	21.4008
	32	255	12.549
	35	274	12.7737
