# Supplementary material for: The calmodulin redox sensor controls myogenesis
Source: PLoS One. 2020 Sep 17;15(9):e0239047. doi: 10.1371/journal.pone.0239047 (PMC7498019; doi:10.1371/journal.pone.0239047)
Supplement: S2 Dataset — Cell proliferation measured by the MTS assay for wild type (WT) and CALM1 M109Q (2A4 and 3C2) C2C12 cells in growth or differentiation medium and with hydrogen peroxide treatment. (XLSX) [file pone.0239047.s003.xlsx]

## Sheet: Proliferation WT & M109Q
Cell proliferation measured using the MTS assay (absorbance at 490 nm Is reported below) for wild type (WT) and CALM1 M109Q (2A4 and 3C2) C2C12 cells seeded at an initial density of 1 x 10^4 cells/mL in 96-well plates in growth or differentiation medium.
Wild Type C2C12 Cells in Growth Medium
Day	Measurements					Mean	STD DEV
0	0.276	0.292	0.283	0.303	0.29	0.2888	0.01013
1	0.225	0.218	0.244	0.232	0.194	0.2226	0.01865
2	0.599	0.644	0.629	0.68	0.701	0.6506	0.04055
3	1.309	1.483	1.357	1.413	1.399	1.3922	0.06497
4	1.972	1.972	1.884	1.742	1.756	1.8652	0.1121
5	1.793	1.903	1.876	1.731	1.691	1.7988	0.09092
6	1.896	2.607	2.415	2.526	2.484	2.3856	0.28239
7	2.526	2.288	1.955	1.96	2.654	2.2766	0.31954
Wild Type C2C12 Cells in Differentiation Medium
Day	Measurements					Mean	STD DEV
0	0.283	0.301	0.288	0.294	0.297	0.2926	0.00716
1	0.191	0.165	0.183	0.186	0.21	0.187	0.01617
2	0.397	0.348	0.348	0.326	0.365	0.3568	0.0264
3	0.65	0.659	0.61	0.674	0.692	0.657	0.03072
4	0.813	0.752	0.78	0.767	0.76	0.7744	0.0239
5	0.88	0.901	0.859	0.864	0.836	0.868	0.02426
6	0.697	0.876	0.909	0.912	0.939	0.8666	0.09741
7	1.007	0.878	0.962	1.045	1.039	0.9862	0.06887
CALM1 M109Q (2A4) C2C12 Cells in Growth Medium
Day	Measurements					Mean	STD DEV
0	0.355	0.339	0.341	0.337	0.349	0.3442	0.00756
1	0.583	0.54	0.542	0.559	0.497	0.5442	0.03152
2	1.37	1.472	1.307	1.357	1.366	1.3744	0.06013
3	1.739	1.74	1.893	2.138	1.784	1.8588	0.16821
4	1.559	1.598	1.968	1.841	1.722	1.7376	0.16986
5	0.944	0.997	1.204	0.819	1.075	1.0078	0.14391
6	1.354	1.28	1.114	1.509	1.197	1.2908	0.15148
7	1.603	1.617	1.383	1.788	1.567	1.5916	0.14445
CALM1 M109Q (2A4) C2C12 Cells in Differentiation Medium
Day	Measurements					Mean	STD DEV
0	0.367	0.36	0.367	0.361	0.351	0.3612	0.00657
1	0.47	0.487	0.472	0.477	0.428	0.4668	0.02266
2	0.906	1.01	0.926	0.983	0.978	0.9606	0.04308
3	1.558	1.424	1.533	1.476	1.451	1.4884	0.05598
4	1.552	1.478	1.38	1.339	1.851	1.52	0.20292
5	1.576	1.676	1.676	1.599	1.591	1.6236	0.04854
6	1.649	1.653	1.604	1.522	1.572	1.6	0.05499
7	1.526	1.545	1.467	1.466	1.499	1.5006	0.03516
CALM1 M109Q (3C2) C2C12 Cells in Differentiation Medium
Day	Measurements			Mean	STD DEV
1	0.978	0.911	0.932	0.94033	0.03427
2	1.3	1.282	1.243	1.275	0.02914
3	1.74	1.751	1.573	1.688	0.09974
4	1.64	1.688	1.694	1.674	0.0296

## Sheet: Proliferation, H2O2
Cell proliferation measured using the MTS assay (absorbance at 490 nm Is reported below) for wild type (WT) C2C12 cells seeded at an initial density of 1 x 10^4 cells/mL in 96-well plates in the presence of hydrogen peroxide (H2O2).
Wild Type C2C12 Cells in Growth Medium
0 uM H2O2
Day	Measurements			Mean	STD DEV
0	0.435	0.485	0.404	0.44133	0.04087
1	0.635	0.59	0.572	0.599	0.03245
2	1.023	0.851	1.022	0.96533	0.09902
3	1.311	1.393	1.307	1.337	0.04854
25 uM H2O2
Day	Measurements			Mean	STD DEV
0	0.436	0.438	0.447	0.44033	0.00586
1	0.347	0.605	0.687	0.54633	0.17743
2	1.35	1.742	1.618	1.57	0.20036
3	1.411	1.435	1.124	1.32333	0.17304
50 uM H2O2
Day	Measurements			Mean	STD DEV
1	0.504	0.485	0.539	0.50933	0.02739
2	0.739	0.838	1.304	0.96033	0.30171
3	0.386	0.466	0.27	0.374	0.09855
100 uM H2O2
Day	Measurements			Mean	STD DEV
0	0.456	0.483	0.515	0.48467	0.02954
1	0.071	0.065	0.074	0.07	0.00458
2	0.099	0.142	0.111	0.11733	0.02219
3	0.074	0.073	0.076	0.07433	0.00153
200 uM H2O2
Day	Measurements			Mean	STD DEV
0	0.475	0.458	0.509	0.48067	0.02597
1	0.074	0.062	0.064	0.06667	0.00643
2	0.107	0.104	0.316	0.17567	0.12154
3	0.079	0.077	0.091	0.08233	0.00757
