# Supplementary material for: The calmodulin redox sensor controls myogenesis
Source: PLoS One. 2020 Sep 17;15(9):e0239047. doi: 10.1371/journal.pone.0239047 (PMC7498019; doi:10.1371/journal.pone.0239047)
Supplement: S4 Dataset — Intensity of nuclear MyoD fluorescence in wild type (WT) and CALM1 M109Q (2A4) C2C12 cells on days 0–4 of differentiation. (XLSX) [file pone.0239047.s005.xlsx]

## Sheet: Myogenesis, Peroxide
Percentage of nuclei expressing myogenin and percentage of nuclei in myotubes for wild type (WT) C2C12 cells at day 4 of differentiation in the presence of varying concentrations of hydrogen peroxide. Five different images were analyzed for each condition. Cell Profiler was used to identify nuclei and myotubes and to calculate the percentage of nuclei expressing myogenin and percentage of nuclei …
WT Cells
Day	0	1	2	3	4
	49.17	44.655	22.771	44.855	26.884
	34.825	43.315	43.274	33.433	14.17
	26.24	35.905	38.187	44.397	24.328
	27.189	39.423	43.016	43.839	10.815
	47.812	45.605	45.604	28.382	13.034
	33.383	43.357	37.056	27.9	6.211
	51.958	62.405	39.214	56.531	10.606
	34.024	37.811	36.414	20.084	21.758
	40.43	47.851	29.801	50.72	7.298
	27.929	51.606	47.665	38.191	10.885

## Sheet: Sheet1
Intensity of nuclear MyoD fluorescence in wild type (WT) and CALM1 M109Q (2A4) C2C12 cells at days 0-4 of differentiation measured for 10 representative cells using Image J.
Data
WT Cells
Day	0	1	2	3	4
	49.17	44.655	22.771	44.855	26.884
	34.825	43.315	43.274	33.433	14.17
	26.24	35.905	38.187	44.397	24.328
	27.189	39.423	43.016	43.839	10.815
	47.812	45.605	45.604	28.382	13.034
	33.383	43.357	37.056	27.9	6.211
	51.958	62.405	39.214	56.531	10.606
	34.024	37.811	36.414	20.084	21.758
	40.43	47.851	29.801	50.72	7.298
	27.929	51.606	47.665	38.191	10.885
2A4 Cells
Day	0	1	2	3	4
	23.484	28.24	41.036	34.719	31.11
	24.111	34.769	38.76	19.434	30.2
	33.058	28.359	21.596	16.052	40.564
	22.861	35.66	34.844	28.734	32.529
	48.597	25.13	37.214	12.946	30.534
	45.775	24.078	9.396	14.732	40.465
	41.138	21.474	10.723	19.445	51.384
	21.642	29.064	16.745	31.284	46.636
	20.711	16.435	25.414	21.356	52.033
	25.839	23.595	33.005	21.594	41.101
Summary
Day	WT AVERAGE	WT STD DEV	2A4 AVERAGE	2A4 STD DEV
0	37.296	9.54885	30.7216	10.6691
1	45.1933	7.64384	26.6804	5.84771
2	38.3002	7.50828	26.8733	11.7794
3	38.8332	11.3365	22.0296	7.28143
4	14.5989	7.20477	39.6556	8.4293
