# Supplementary material for: The calmodulin redox sensor controls myogenesis
Source: PLoS One. 2020 Sep 17;15(9):e0239047. doi: 10.1371/journal.pone.0239047 (PMC7498019; doi:10.1371/journal.pone.0239047)
Supplement: S5 Dataset — Cq values for various myogenic factors and muscle proteins in wild type (WT) and CALM1 M109Q (2A4) cells on day 0 and day 4 of differentiation. (XLSX) [file pone.0239047.s006.xlsx]

## Sheet: Cq Values
Quantitative PCR Data (Cq values) for various myogenic factors and muscle proteins in wild type (WT) and CALM1 M109Q (2A4) cells on day 0 and day 4 of differentiation collected in triplicate for two independent experiments. Average Cq values were determined from six measurements.
Gene	Wild Type C2C12 Cells, Day 0 of Differentiation	Wild Type C2C12 Cells, Day 4 of Differentiation	CALM1 M109Q (2A4) Cells, Day 0 of Differentiation	CALM1 M109Q (2A4) Cells, Day 4 of Differentiation	Gene	Ratio of WT Day 4 to WT Day 0	Ratio of M109Q Day 4 to M109Q Day 0	Ratio of WT Day 0 to M109Q Day 0	Ratio of WT Day 4 to M109Q Day 4
Actin	WT, Day 0	WT, Day 4	2A4, Day 0	2A4, Day 4	Actin	WT D4/WT D0	2A4 D4/ 2A4 D0	WT D0/2A4 D0	WT D4/2A4 D4
	19.06	22.11	18.55			1	1	1	1
	18.53	19.41	18.92
	18.18	19.91	18.13
	18.24	21.74	18.49	20.42
	17.96	21.5	18.11	20.42
	17.96	21.64	18.91	20.84
Average	18.3217	21.0517	18.5183	20.56
STDEV	0.41878	1.1081	0.356113	0.242487
Normalized to Actin	1	1	1	1
Normalized STDEV
MyoG	WT, Day 0	WT, Day 4	2A4, Day 0	2A4, Day 4	MyoG
	24.4	23.22	26.73	27.53		4.07368	1.29564	1.82134	5.72655
	25.3	25.91	25.94	27.41
	23.08	25.69	27.53	27.25
	25.58	26.14	24.21	27.29
	24.67	25.3	24.61	26.91
	24.26		24.64
Average	24.5483	25.252	25.61	27.278
STDEV	0.883774	1.17736	1.33795	0.233067
Normalized to Actin	0.0133532	0.0543968	0.00733155	0.00949906
Normalized STDEV
Erg-1	WT, Day 0	WT, Day 4	2A4, Day 0	2A4, Day 4	Erg-1
	23.19	24.52	23.77	N/A		2.40605	3.04196	1.66248	1.31494
	22.54	24.23	24.04	23.83
	22.68	24.05	23.39	24.51
Average	22.8033	24.2667	23.7333	24.17
STDEV	0.342101	0.237136	0.326548	0.480833
Normalized to Actin	0.0447594	0.107693	0.0269233	0.0818996
Normalized STDEV
CALM1	WT, Day 0	WT, Day 4	2A4, Day 0	2A4, Day 4	CALM1
	24.72	25.66	25.42	27.44		2.79594	0.751754	1.7411	6.47554
	23.84	25.44	25.1	27.76
	24.15	25.35	25.18	27.86
Average	24.2367	25.4833	25.2333	27.6867
STDEV	0.446356	0.159478	0.166533	0.219393
Normalized	0.0165732	0.0463378	0.00951883	0.00715582
Normalized STDEV
p21 (Cdkn1a)	WT, Day 0	WT, Day 4	2A4, Day 0	2A4, Day 4	p21 (Cdkn1a)
	24.23					14.6145	0.237885	0.325486	19.9964
	25.01
	23.71	23.39	22.91	26.81
	23.82	22.62	23.39	26.85
	24.51	23.34	22.2	27.18
Average	24.256	23.1167	22.8333	26.9467
STDEV	0.529604	0.430852	0.598693	0.20306
Normalized to Actin	0.0163526	0.238986	0.0502407	0.0119515
Normalized STDEV
Rb1	WT, Day 0	WT, Day 4	2A4, Day 0	2A4, Day 4	Rb1
		27.56	25.09	26.31		6.6499	0.78187	0.179659	1.52802
		26.05	24.66	27.15
		27.63	24.7	27.51
	26.5	26.33	24.69
	26.98		24.73
	27.14	26.78	23.69
Average	26.8733	26.87	24.5933	26.99
STDEV	0.333067	0.711653	0.470432	0.615792
Normalized to Actin	0.00266497	0.0177218	0.0148335	0.0115978
Normalized STDEV
MyoD	WT, Day 0	WT, Day 4	2A4, Day 0	2A4, Day 4	MyoD
	23.35	23.86	25.82	27.01		1.41585	0.462225	3.32495	10.1847
	22.3	23.95	25.04	26.66
	22.56	24.36	23.35	27.54
	22.15	25.58	23.87	28.62
		25.82		28.44
		25.34		27.78
Average	22.59	24.8183	24.52	27.675
STDEV	0.534228	0.864648	1.1183	0.772004
Normalized to Actin	0.0518924	0.0734717	0.015607	0.00721392
Normalized STDEV
CALM2	WT, Day 0	WT, Day 4	2A4, Day 0	2A4, Day 4	CALM2
	20.66	21.98	20.34	21		0.78749	1.61515	1.26986	0.619138
	20.09	22.08	22.07	21.52
	18.92	22.52	21.88	21.09
	18.47	22.77	18.36
	18.42	22.47	18.19
		22.5	18.28
Average	19.312	22.3867	19.8533	21.2033
STDEV	1.01003	0.297971	1.8292	0.277909
Normalized to Actin	0.503361	0.396392	0.396392	0.640232
Normalized STDEV
CALM3	WT, Day 0	WT, Day 4	2A4, Day 0	2A4, Day 4	CALM3
	23.04	24.25	22.55	23.56		1.69898	0.99654	0.623589	1.06314
	23.08	24.22	23.08	23.89
	22.57	24.15	22.36	25
	22.08	25.07	21.47
	22.17	24.79	21.58
		24.84	21.58
Average	22.588	24.5533	22.1033	24.15
STDEV	0.468903	0.392666	0.658503	0.754387
Normalized to Actin	0.0519644	0.0882863	0.0833312	0.0830429
Normalized STDEV
MEF2C	WT, Day 0	WT, Day 4	2A4, Day 0	2A4, Day 4	MEF2C
	25.73	27.5	26.07	26.16		1.81085	2.94513	1.57462	0.968171
	25.3	28	26.16	26.53
	25.42	28.24	27.56	25.95
	26.05	26.49	25.69	27.22
	25.01	26.84	26.03	27.23
	24.8	26.48	25.91	27.23
Average	25.385	27.2583	26.2367	26.72
STDEV	0.458814	0.76724	0.668301	0.585286
Normalized to Actin	0.00747696	0.0135396	0.00474843	0.0139848
Normalized STDEV
Myf6	WT, Day 0	WT, Day 4	2A4, Day 0	2A4, Day 4	Myf6
	26.08	32.75	27.16	27.44		0.644685	2.93156	1.3566	0.298334
	25.98	31.58	29.21	27.67
	26.13	31.15	26.13	27.32
	28.55	27.62	25.92	27.88
	25.61	27.71	27.46	27.09
	25.77	27.49	26.06
Average	26.3533	29.7167	26.99	27.48
STDEV	1.09381	2.37101	1.25917	0.306349
Normalized to Actin	0.00382144	0.00246363	0.00281692	0.00825795
Normalized STDEV
Id3	WT, Day 0	WT, Day 4	2A4, Day 0	2A4, Day 4	Id3
	21.33	24.58	23.61	25.49		0.588453	1.51222	3.88613	1.51222
	21.65	25.39	23.68	24.69
		25.15	23.48
Average	21.49	24.985	23.645	25.09
STDEV	0.226274	0.572756	0.0494975	0.565685
Normalized to Actin	0.111234	0.0654559	0.0286233	0.0432847
Normalized STDEV
Id2	WT, Day 0	WT, Day 4	2A4, Day 0	2A4, Day 4	Id2
	22.02	26.27	23.56	24.84		0.566442	1.64338	2.47655	0.85362
	22.39	25.24	23.86	25.23
		25.4	23.9
Average	22.205	25.755	23.71	25.035
STDEV	0.26163	0.72832	0.212132	0.275772
Normalized to Actin	0.0677642	0.0383845	0.0273623	0.0449667
Normalized STDEV
